# Supplementary material for: Genome-Wide Identification of the Cation/Proton Antiporter (CPA) Gene Family and Expression Pattern Analysis Under Salt Stress in Winter Rapeseed (Brassica rapa L.)
Source: Int J Mol Sci. 2025 Mar 27;26(7):3099. doi: 10.3390/ijms26073099 (PMC11988609; doi:10.3390/ijms26073099)
Supplement: Supplementary file 1 [file ijms-26-03099-s001.zip › Table S2.xlsx]

## Sheet: Sheet1
Changes in Na+ flow rate in the root system of different salt-tolerant oilseed rape varieties
	average value				standard deviation
	salt sensitive control	salt tolerant control	salt sensitive salt treatment	salt-tolerant salt treatment	salt sensitive control	salt tolerant control	salt sensitive salt treatment	salt-tolerant salt treatment
0	-132.583	-51.8645	1376.74	274.543	37.041	24.3251	215.25	15.7602
6	-244.48	-99.1891	1268.14	244.364	56.9883	29.3251	186.907	50.8186
12	-163.295	-113.042	1347.79	264.121	46.2354	28.8235	218.507	26.3628
18	-90.9434	-32.0077	1425.06	213.527	47.9334	37.184	189.155	19.2912
24	-219.718	-153.01	1279.41	273.59	32.8596	68.0257	187.819	17.9746
30	-245.053	-69.5979	1490.19	234.901	32.4614	39.1602	194.222	27.9036
36	-212.019	-29.2723	1577.8	304.464	44.0393	29.7986	214.802	57.2085
42	-158.541	-69.8299	1407.98	267.016	47.2445	47.5027	168.778	23.5123
48	-210.461	-72.0057	1177.88	298.715	55.016	26.5386	169.994	44.0792
54	-66.22	-103.407	1514.56	238.396	26.7544	32.4549	215.186	41.7291
60	-175.866	-153.142	1330.93	246.8	38.5651	41.7379	167.407	22.7482
66	-171.086	-81.1122	1390.51	236.818	44.9376	44.1739	213.264	46.9486
72	-233.354	-135.706	1350.15	238.871	27.0039	64.5897	219.975	40.6153
78	-156.396	-113.984	1305.38	289.024	44.9481	23.4087	218.65	19.7679
84	-185.973	-123.745	1558.27	243.395	56.8707	24.4427	196.472	27.885
90	-199.668	-26.8956	1412.41	263.982	56.5586	16.2168	204.588	16.4014
96	-266.093	-47.8419	1423.06	273.225	27.1972	33.5401	222.058	21.5007
102	-162.288	-124.759	1344.08	250.879	35.7758	42.1267	208.382	50.3873
108	-144.784	-53.616	1550.14	243.862	43.6307	35.7969	213.222	27.4671
114	-97.8872	15.5063	1376.67	279.156	34.2309	34.9739	173.698	23.289
120	-141.769	-92.3615	1497.41	259.632	46.4094	27.7859	211.345	25.7292
126	-139.551	-62.2256	1438.19	240.374	46.7124	20.9714	225.189	32.4101
132	-246.475	-137.486	1469.37	249.263	56.4232	18.5796	215.401	29.5989
138	-236.226	-52.379	1193.65	218.413	47.565	30.5918	192.641	25.9935
144	-226.075	-80.1111	1357.76	247.461	32.1235	18.4816	184.477	19.4232
150	-183.049	-98.4711	1469.79	284.078	49.3326	29.9722	209.37	30.468
156	-183.041	-55.1893	1436.14	207.954	37.4857	30.8091	166.82	20.8424
162	-91.7346	-107.909	1206.36	232.219	53.5421	26.5721	159.103	15.1985
168	-160.566	-93.3693	1181.09	291.459	43.3279	27.5102	155.004	41.2065
174	-228.553	-73.7592	1240.81	282.574	51.737	48.7495	200.329	17.0431
180	-134.931	-152.7	1195.01	256.225	49.7005	45.477	199.03	34.6001
186	-160.009	-71.1375	1287.96	241.682	54.4413	33.2241	157.389	38.9324
192	-92.2968	-122.804	1396.98	207.43	29.0138	74.0733	182.363	41.6403
198	-167.777	-51.0545	1179.88	247.123	33.7214	30.8562	197.411	27.9403
204	-162.859	-145.836	1284.67	264.396	65.038	54.6384	176.078	25.1673
210	-145.677	-94.8163	1329.46	258.703	28.8798	35.2273	198.723	29.9328
216	-180.727	-90.5693	1335.92	264.899	38.4307	29.7	180.581	30.1504
222	-114.493	-111.138	1277.82	238.785	24.5391	45.1335	172.511	12.0405
228	-190.56	-132.149	1373.2	255.568	38.7784	33.3448	186.062	30.7372
234	-176.506	-123.656	1428.47	240.658	36.9039	18.4062	210.377	32.9575
240	-173.043	-98.1024	1402.66	267.791	37.9338	20.8744	190.622	31.9006
246	-172.228	-78.9156	1371.66	280.587	63.2743	31.2993	177.49	16.3621
252	-137.733	-28.6796	1430.7	258.918	32.228	32.9595	203.793	41.0634
258	-176.061	-95.1391	1306.55	215.875	18.2268	27.71	191.13	25.1422
264	-156.939	-35.8843	1174.84	259.733	33.6273	59.8831	149.744	31.9172
270	-193.761	-139.753	1435.93	313.154	18.6992	39.2638	201.009	13.1121
276	-147.881	-59.5463	1068.03	251.673	42.4567	59.7635	179.451	18.7743
282	-203.126	-70.3925	1342.21	241.539	32.7358	19.6437	185.71	24.1781
288	-197.272	-96.2824	1461.71	259.466	60.1929	72.1675	224.108	22.6209
294	-202.482	-93.6129	1335.99	202.393	38.6111	33.0824	197.203	23.037

## Sheet: Sheet2
Mean Na+ flow rate in the root system of different salt-tolerant oilseed rape varieties
salt sensitive control	salt tolerant control	salt sensitive salt treatment	salt-tolerant salt treatment
-199.887	-96.8566	1539.67	320.718
-158.761	-70.8254	1517.59	261.005
-199.32	-87.3712	1480.12	250.705
-164.244	-95.4177	1488.54	217.731
-161.37	-97.6213	1457.5	224.38
-175.455	-95.4975	1539.72	255.687
-170.972	-91.8057	1635.28	242.927
-155.609	-66.0368	192.364	261.994

## Sheet: Sheet3
Changes in K+ flow rate in the root system of different salt-tolerant oilseed rape varieties
	average value				standard deviation
	salt sensitive control	salt tolerant control	salt sensitive salt treatment	salt-tolerant salt treatment	salt sensitive control	salt tolerant control	salt sensitive salt treatment	salt-tolerant salt treatment
0	-65.9676	-60.8621	960.576	121.159	51.0326	34.7698	23.4436	18.0278
6	-61.3943	-169.005	979.705	115.714	26.7837	23.4534	31.6753	22.6451
12	-62.0163	-39.0498	932.719	132.687	51.3498	35.8636	28.1842	12.2691
18	-82.4959	-15.3528	972.469	83.2122	51.9961	31.5313	35.8202	20.0379
24	-64.3085	-31.4493	980.73	97.3037	38.7476	40.0654	47.4005	14.1151
30	-126.829	-79.2068	1028.71	89.0427	31.3874	43.5682	39.3615	16.8243
36	-18.3951	-34.0015	950.152	70.7899	51.3097	44.5692	31.3441	14.8732
42	-48.8612	-11.508	952.606	102.843	25.9873	36.8621	56.0374	18.4682
48	-39.3168	-143.493	994.822	122.69	26.4603	30.0918	45.7648	17.0617
54	-86.3474	-34.9186	957.245	74.8057	45.0892	33.151	50.2811	6.81426
60	-114.038	-0.72337	1015.84	104.232	67.7371	41.8358	52.572	17.7683
66	-52.2269	-2.86767	921.363	95.612	46.8015	40.7863	50.3555	13.2887
72	-118.35	-86.5951	946.6	139.233	82.7935	38.0545	32.3638	13.9266
78	-152.989	-31.9459	912.033	104.129	24.7223	58.9501	28.4061	14.6441
84	-119.765	-95.3854	909.986	70.7112	39.7136	44.9373	49.855	10.8408
90	-55.6982	-58.9369	975.859	114.804	36.1246	56.0846	37.098	12.2887
96	-101.509	-4.86373	854.735	88.9949	38.6709	30.8245	32.5488	13.3738
102	-75.0435	-53.9209	944.526	112.297	32.7365	40.5466	56.5414	9.69217
108	-60.0049	-99.4512	945.936	72.2603	44.1678	28.9885	27.0548	13.3084
114	-46.0383	-54.7749	881.451	94.6136	25.2778	44.2964	47.6051	18.0021
120	-88.4458	-67.5403	941.532	101.671	45.1666	20.1762	67.4444	16.3336
126	-123.754	-34.3325	1020.39	71.2908	19.3413	41.7522	32.4207	12.0247
132	-84.2001	-97.4265	938.038	103.216	23.6592	32.748	39.9136	9.93494
138	-89.7822	-44.3865	880.494	110.297	18.4123	41.4236	53.1135	14.9297
144	-89.4808	-49.7406	919.145	81.7076	47.5087	53.5335	37.4953	13.5086
150	-84.3339	-152.397	961.703	86.7571	40.1549	39.1544	39.8845	9.31562
156	-122.005	-69.5683	889.269	126.038	30.1722	28.0653	49.3301	17.2207
162	-162.285	-83.2205	983.885	115.3	70.6015	25.728	39.5196	15.7209
168	-105.333	-3.5803	928.999	111.656	20.1203	42.4775	24.1331	19.4211
174	-94.2584	-33.344	861.928	88.3863	35.1811	14.0625	44.2963	12.5844
180	-123.227	39.1545	948.651	78.22	29.6307	16.898	29.7444	11.6602
186	-62.6672	-102.225	921.766	105.509	46.7347	35.6001	51.6032	14.3105
192	-97.6489	-42.035	961.18	97.5168	66.1042	47.6633	35.8283	16.1895
198	-60.4315	-114.666	952.007	98.3025	30.4818	22.0563	40.2341	15.4535
204	-62.8324	-61.2576	885.106	90.5091	98.8399	37.3884	32.2218	14.6823
210	-34.4372	-15.2487	947.213	84.4967	38.3516	41.3305	58.659	6.72425
216	-87.1318	-54.5991	1002.88	121.582	24.4317	43.5198	53.9819	15.9261
222	-97.5765	-62.585	949.077	101.301	45.0868	27.4054	24.2356	20.4518
228	-108.618	-85.4501	911.11	82.6071	31.8666	23.0455	35.6252	17.7546
234	-141.181	-61.3237	962.735	75.5575	44.1328	36.1762	42.2352	16.2713
240	-113.845	-64.2507	1037.36	83.86	66.4209	65.2733	65.4107	10.2194
246	-71.4912	-110.672	961.259	85.5932	44.9039	36.7776	49.056	13.7658
252	-107.737	-53.84	1019.07	122.489	24.1391	20.398	43.666	16.5792
258	-67.0197	31.0193	911.772	107.468	22.5138	37.3609	38.4456	9.66651
264	-125.247	-104.24	932.703	73.2245	39.0148	29.0355	55.2027	13.1007
270	-107.864	-53.0882	934.463	83.9879	31.6978	46.1907	52.7635	25.4838
276	-51.4674	-40.8456	946.622	97.7096	50.6973	30.9908	37.1144	16.494
282	-98.0079	-62.555	980.362	110.084	20.0002	32.1119	52.8153	12.7724
288	-56.9768	-64.0329	952.539	100.566	15.6836	19.9308	50.193	11.4368
294	-112.221	-55.081	952.16	90.783	23.2375	74.1848	56.7662	14.3833

## Sheet: Sheet4
Mean K+ flow rate in the root system of different salt-tolerant oilseed rape varieties
salt sensitive control	salt tolerant control	salt sensitive salt treatment	salt-tolerant salt treatment
-79.1919	-50.8582	947.84	99.4423
-65.7328	-65.793	985.146	85.9966
-93.377	-82.4099	985.83	86.7078
-78.8379	-54.0689	978.999	96.7977
-91.777	-45.3193	994.257	95.0337
-118.659	-34.4034	882.579	97.8328
-99.0282	-46.122	943.456	111.194
-74.6926	-82.0927	868.05	110.166

## Sheet: Sheet5
Changes in K+ flow rate in the leaf system of different salt-tolerant oilseed rape varieties
	average value				standard deviation
	salt sensitive control	salt tolerant control	salt sensitive salt treatment	salt-tolerant salt treatment	salt sensitive control	salt tolerant control	salt sensitive salt treatment	salt-tolerant salt treatment
0	14.3169	1.57232	472.936	227.329	14.3318	20.1247	17.7266	18.7488
6	-0.815515	-25.2266	455.019	289.4	20.2778	27.6666	11.0503	16.8099
12	28.5111	-23.2428	486.049	255.495	19.5062	35.7651	14.3869	22.2341
18	34.1867	-4.0517	459.088	207.438	18.931	17.3388	20.4577	23.2011
24	-9.56765	-19.734	461.867	249.406	26.3619	21.0758	20.3549	27.5287
30	6.62499	-37.5701	484.69	223.854	18.5237	24.6177	11.7151	28.306
36	-1.51897	16.7135	495.971	244.272	12.7887	31.814	14.0077	21.6146
42	1.72178	-56.7425	457.887	252.851	22.693	26.2561	17.7792	34.0507
48	-11.3481	-0.167305	504.256	223.074	18.7613	13.3864	20.8742	28.3884
54	16.7671	-11.4949	471.292	229.439	18.1917	20.3399	19.3474	20.4698
60	-8.3504	-36.0824	454.154	291.792	22.7666	22.8361	8.61654	23.8069
66	-4.02322	-46.5613	517.574	240.965	26.462	18.4817	19.5804	32.8793
72	40.29	-66.2547	447.666	243.443	18.793	31.4066	17.8847	35.2573
78	-4.49598	-59.0975	496.48	216.442	22.0298	24.3277	17.8509	32.4358
84	2.08588	-47.0497	436.329	220.767	21.9677	10.6633	12.9923	18.9567
90	-3.95422	-4.38822	452.835	216.564	19.1766	18.9375	15.1626	23.1065
96	-11.4851	-18.5311	467.195	233.344	6.99061	15.8227	16.0205	41.4058
102	22.1211	-25.092	484.396	218.838	19.1678	27.1772	11.2239	30.3771
108	3.45562	-34.1022	491.552	228.68	14.2442	31.5678	19.1066	18.6492
114	12.7293	-20.0449	486.243	304.612	15.5046	14.9559	7.93841	31.6758
120	-38.9264	-21.6616	460.337	221.833	19.8996	26.7324	19.604	21.1209
126	27.3553	-31.9882	491.231	262.173	31.2148	18.1896	8.51907	28.2382
132	30.0589	11.2549	498.584	232.702	27.5899	25.1524	26.3174	31.3862
138	9.24026	-34.3946	466.804	258.543	18.9297	16.0612	13.239	20.5895
144	-29.5405	-59.644	518.244	199.851	26.0193	37.8289	14.2734	30.3808
150	-3.61681	-10.9698	449.403	282.43	22.1032	30.2105	11.9877	24.4663
156	-0.122224	-40.9568	468.713	201.46	24.8816	31.8639	12.9247	39.8193
162	8.42331	-50.3607	489.18	245.971	24.5473	18.743	14.5945	32.838
168	24.646	-9.80032	500.157	242.336	23.5097	33.5192	18.0608	18.45
174	-36.8987	-43.409	458.074	227.947	18.7764	23.7188	19.9222	36.7057
180	37.4473	3.60625	447.208	263.125	18.1328	10.4162	10.5029	30.0264
186	-43.2003	-41.0125	485.017	236.439	24.1601	22.6511	16.7186	29.6347
192	22.9821	-30.5183	489.662	219.286	20.9309	17.0511	12.9669	28.1194
198	-30.1861	-11.386	463.141	235.044	16.023	22.9316	23.9451	19.2765
204	11.8349	32.8561	493.786	264.176	24.9234	38.1517	20.9338	27.8758
210	12.9206	-18.8776	480.189	235.123	13.5429	32.0523	24.4729	20.4327
216	-20.5731	23.9464	481.712	264.312	28.9797	26.3248	11.7821	22.7753
222	-30.9124	3.1074	484.305	252.223	27.9556	26.0056	22.9313	28.7532
228	-8.53026	-42.4103	470.931	255.719	13.9167	24.8162	10.6107	34.6622
234	-1.32889	-53.9601	500.137	288.975	25.0093	23.3472	20.6203	19.8603
240	26.8831	33.7194	463.956	271.441	24.4499	21.287	10.8297	22.9838
246	5.53372	-19.1552	483.116	212.795	18.9857	24.1981	18.3812	39.464
252	-2.69922	29.1876	470.321	234.304	19.5747	13.5226	11.444	21.5113
258	6.66847	26.1247	447.162	224.169	12.6963	20.2534	20.2021	35.2597
264	-13.0935	-37.9371	450.228	241.601	20.4635	26.2579	12.357	26.2311
270	-3.53817	2.79941	471.916	266.683	19.9172	34.3183	25.3508	14.0389
276	-19.8919	-25.1229	498.809	225.955	34.8048	12.4324	13.3424	20.3287
282	33.5255	-17.8261	519.657	226.214	24.3423	14.8971	28.7879	31.4233
288	-10.9313	10.601	483.438	214.4	23.6591	25.5156	23.4146	25.8315
294	12.117	3.18231	462.608	239.367	15.2166	25.1647	23.2462	30.6633

## Sheet: Sheet6
Mean K+ flow rate in the leaf system of different salt-tolerant oilseed rape varieties
salt sensitive control	salt tolerant control	salt sensitive salt treatment	salt-tolerant salt treatment
13.1114	-15.9964	451.428	238.293
8.76439	-17.6367	457.21	226.002
-1.78684	-23.616	488.901	214.551
14.7217	-7.1956	483.7	243.262
-40.5598	-18.158	470.213	348.96
-0.068164	-12.2542	486.507	208.964
13.2661	-21.6983	492.481	212.982
9.01496	-33.5495	482.601	237.321

## Sheet: Sheet7
Table S2 Changes in Na+ flow rate in the leaf system of different salt-tolerant oilseed rape varieties
	average value				standard deviation
	salt sensitive control	salt tolerant control	salt sensitive salt treatment	salt-tolerant salt treatment	salt sensitive control	salt tolerant control	salt sensitive salt treatment	salt-tolerant salt treatment
0	-25.6448	-38.6435	1224.12	215.379	18.5365	30.5658	113.517	19.1717
6	-1.3421	8.69988	1279.42	209.296	27.9836	21.2422	130.079	20.1519
12	-8.45954	-38.0406	1417.3	246.505	22.9233	19.2859	160.405	16.3525
18	-12.1197	-44.725	1365.56	224.344	23.0318	29.255	135.327	25.4811
24	16.3916	-37.0794	1304.47	174.162	28.5903	28.385	162.036	14.008
30	-38.5436	-40.5211	1426.27	256.916	27.8884	31.8153	171.122	10.0366
36	9.10308	-58.5426	1383.81	232.244	22.1073	30.6521	176.408	26.3275
42	-30.0412	-26.7309	1228.12	229.045	19.4531	29.2415	127.865	19.2067
48	32.8224	-15.3391	1436.12	227.283	21.3547	32.416	175.779	22.1
54	-12.1191	-27.0214	1372.91	196.763	27.9374	19.4806	74.4002	19.6185
60	17.4111	-74.1471	1416.99	176.187	26.8793	28.0389	160.563	14.4981
66	-22.7751	13.919	1248.08	248.386	16.6684	21.1969	190.92	22.8966
72	-4.11785	-18.6316	1317.95	194.723	25.0164	26.0578	113.122	25.4543
78	-21.1009	-42.2403	1349.87	214.598	22.357	24.014	110.683	32.2714
84	14.2	-5.61103	1306.93	190.744	26.9781	19.664	147.98	21.2452
90	-8.58642	-52.3924	1388.51	235.885	36.8423	23.6644	136.744	12.7515
96	-8.08784	-15.6834	1321.41	205.612	18.0162	29.5527	147.903	28.4224
102	-26.9575	-18.4299	1297.5	241.933	31.7413	23.9167	129.978	21.3313
108	24.5186	-29.4115	1385.55	211.534	26.9757	22.5224	147.658	18.5977
114	0.74067	-21.405	1375.7	240.363	29.3152	21.7727	117.971	20.4606
120	-15.3455	-31.4583	1305.9	228.054	28.3124	24.6998	108.542	15.3661
126	23.1636	-42.536	1278.01	241.509	24.6374	29.8238	96.3858	16.2589
132	6.98338	-45.7742	1432.53	188.925	31.8792	34.3977	190.048	27.0736
138	-66.8044	-50.4627	1372.92	218.546	27.5955	20.9125	200.908	26.9081
144	-23.0395	-10.4639	1343.11	218.859	36.3397	13.8369	105.943	24.1695
150	-59.6251	-37.9163	1363.46	188.66	28.4617	21.8315	67.8418	22.0866
156	3.38243	-29.3895	1254.56	227.568	26.1508	20.4259	127.952	17.9634
162	-33.8631	-52.9831	1435.14	208.013	38.099	19.8331	169.751	22.6313
168	2.96681	-42.6003	1310.03	231.539	41.7212	31.2671	188.772	30.4775
174	-31.3617	-12.5963	1366.17	198.27	29.7564	28.7858	120.925	15.2728
180	27.2435	-62.3616	1307.96	221.06	26.7066	20.2151	139.476	18.1394
186	37.6951	-31.3933	1397.09	232.616	24.1599	24.7478	123.531	26.4173
192	28.3937	-59.469	1375.26	193.742	21.1687	24.8576	129.523	19.847
198	-45.1776	-4.88506	1314.02	207.162	39.939	19.787	112.099	12.7456
204	24.8655	17.7373	1364.05	165.947	13.4418	19.015	157.539	23.1043
210	15.5707	-57.0892	1214.53	227.715	35.6005	20.0077	103.812	11.2269
216	17.5078	-20.8375	1360.91	239.374	18.8534	34.2361	124.808	16.924
222	3.47912	-21.6355	1342.17	221.928	46.758	29.6235	106.537	18.5733
228	-7.44206	-82.9723	1341.43	200.661	48.4095	14.0493	170.712	29.8838
234	-32.8279	-19.2793	1307.14	219.461	14.4817	26.8669	138.26	21.7426
240	-3.26573	-20.2062	1363.26	200.427	19.5978	21.924	122.557	22.6092
246	21.639	-21.8515	1466.2	225.098	20.9083	12.7488	227.441	21.9364
252	-43.9953	-38.6496	1340.08	216.005	14.8444	25.5495	82.4406	21.3009
258	13.8132	-33.6169	1391.85	211.918	20.5522	24.7639	132.657	34.6264
264	-26.4999	-21.9571	1429.54	240.745	23.4397	27.355	183.981	26.3552
270	31.0571	-9.48161	1304.75	210.705	27.8172	24.1867	145.775	28.1088
276	0.963196	-28.0895	1427.19	212.202	33.5757	18.2654	213.68	22.5959
282	-11.0372	-68.0065	1296.93	207.71	23.7818	24.2815	175.834	23.0775
288	-36.8085	-63.4166	1366.32	225.482	19.1441	28.673	142.402	20.9315
294	7.44503	-58.4721	1319.61	183.119	22.0832	14.4732	97.8103	26.4599

## Sheet: Sheet8
Mean Na+ flow rate in the leaf system of different salt-tolerant oilseed rape varieties
salt sensitive control	salt tolerant control	salt sensitive salt treatment	salt-tolerant salt treatment
-1.18253	-25.5765	2263.65	217.519
-2.6931	-29.3037	1399.37	203.366
1.59648	-35.5008	1125.89	203.854
-9.2623	-38.441	1241.28	229.312
-13.1238	-31.1619	1163.22	224.671
-13.5845	-45.3102	1199.13	207.603
-6.6161	-28.1872	1138.88	235.656
0.764667	-29.5733	1242.77	203.605
