# Supplementary material for: Genome-Wide Identification of the Cation/Proton Antiporter (CPA) Gene Family and Expression Pattern Analysis Under Salt Stress in Winter Rapeseed (Brassica rapa L.)
Source: Int J Mol Sci. 2025 Mar 27;26(7):3099. doi: 10.3390/ijms26073099 (PMC11988609; doi:10.3390/ijms26073099)
Supplement: Supplementary file 1 [file ijms-26-03099-s001.zip › Table S3.xlsx]

## Sheet: Sheet1
Table S2 Basic physicochemical properties of BrCPA amino acids.
Sequence id	Gene id	Length (aa)	MW (kDa)	pI	GRAVY	Subcellular location
BraNHX1	BraA02g040600.3C	541	59976.1	7.19	0.483	Plasma membrane
BraNHX2	BraA05g039060.3C	558	61834.2	6.6	0.442	Plasma membrane
BraNHX3	BraA05g040130.3C	546	60610.9	7.07	0.471	Plasma membrane
BraNHX4	BraA06g010810.3C	743	82430.6	6.42	0.294	Plasma membrane
BraNHX5	BraA07g026140.3C	1259	139885	5.96	0.091	Plasma membrane
BraNHX6	BraA07g042520.3C	546	60673.9	5.48	0.403	Plasma membrane
BraNHX7	BraA09g004860.3C	543	60193.4	7.68	0.498	Plasma membrane
BraNHX8	BraA09g023340.3C	1139	125756	6.58	0.112	Plasma membrane
BraNHX9	BraA10g013390.3C	533	58931.9	6.87	0.537	Plasma membrane
BraKEA1	BraA02g004150.3C	587	63310.3	5.8	0.624	Plasma membrane
BraKEA2	BraA03g063770.3C	569	61744.7	6.48	0.591	Plasma membrane
BraKEA3	BraA07g001170.3C	681	73881.4	7.09	0.425	Plasma membrane
BraKEA4	BraA07g001180.3C	551	59406	5.96	0.67	Plasma membrane
BraKEA5	BraA07g001220.3C	571	61509.3	5.67	0.677	Plasma membrane
BraKEA6	BraA07g001230.3C	571	61509.3	5.67	0.677	Plasma membrane
BraKEA7	BraA07g001270.3C	303	32860.4	6.51	1.014	Plasma membrane
BraKEA8	BraA09g025340.3C	490	53380.6	5.14	0.595	Plasma membrane
BraKEA9	BraA09g025530.3C	760	82221.8	5.58	0.334	Plasma membrane
BraKEA10	BraA09g056520.3C	574	61808.6	5.57	0.624	Plasma membrane
BraKEA11	BraA09g065510.3C	655	71272.8	9.13	-0.155	Plasma membrane
BraKEA12	BraA09g066290.3C	919	99121.1	5.52	-0.018	Chloroplast
BraKEA13	BraA10g000230.3C	876	95003.2	5.69	-0.068	Nucleus
BraKEA14	BraA10g000240.3C	892	96386.6	5.26	-0.073	Chloroplast
BraKEA15	BraA10g026410.3C	604	65068.2	6.18	0.538	Plasma membrane
BraCHX1	BraA01g014390.3C	817	88641.8	8.06	0.343	Plasma membrane
BraCHX2	BraA01g025860.3C	817	92269	8.56	0.327	Plasma membrane
BraCHX3	BraA01g035030.3C	537	59188.3	9.23	0.274	Plasma membrane
BraCHX4	BraA02g010080.3C	814	91270.5	6.45	0.306	Plasma membrane
BraCHX5	BraA02g011600.3C	926	102991	7.3	0.211	Plasma membrane
BraCHX6	BraA02g025240.3C	781	87902.6	7.1	0.258	Plasma membrane
BraCHX7	BraA03g000220.3C	669	76462.4	8.05	0.305	Plasma membrane
BraCHX8	BraA03g010470.3C	801	89199.6	8.66	0.286	Plasma membrane
BraCHX9	BraA03g011860.3C	854	95231	7.06	0.251	Plasma membrane
BraCHX10	BraA03g016100.3C	830	91655	6.32	0.294	Plasma membrane
BraCHX11	BraA03g038020.3C	799	86886.1	7.88	0.371	Plasma membrane
BraCHX12	BraA03g045850.3C	827	91951.1	8.74	0.173	Plasma membrane
BraCHX13	BraA03g051370.3C	823	88864	7.48	0.385	Plasma membrane
BraCHX14	BraA04g005940.3C	842	91691.1	8.69	0.276	Plasma membrane
BraCHX15	BraA04g007230.3C	801	88397.1	8.66	0.252	Plasma membrane
BraCHX16	BraA04g020150.3C	841	94699.3	6.32	0.279	Plasma membrane
BraCHX17	BraA04g020650.3C	823	92996.3	6.38	0.361	Plasma membrane
BraCHX18	BraA04g021540.3C	830	92159.4	6.66	0.266	Plasma membrane
BraCHX19	BraA04g023020.3C	847	93940.7	5.59	0.188	Plasma membrane
BraCHX20	BraA04g023030.3C	846	94131.1	5.53	0.232	Plasma membrane
BraCHX21	BraA05g008010.3C	744	81420.9	8.26	0.447	Plasma membrane
BraCHX22	BraA06g005390.3C	796	89984	6.69	0.185	Plasma membrane
BraCHX23	BraA06g005400.3C	815	92742.4	9.04	0.157	Plasma membrane
BraCHX24	BraA06g012340.3C	679	77194.6	7.89	0.341	Plasma membrane
BraCHX25	BraA06g021280.3C	780	87621.1	6.99	0.358	Plasma membrane
BraCHX26	BraA06g023390.3C	678	75324.7	8.84	0.45	Plasma membrane
BraCHX27	BraA07g006330.3C	819	89528.1	5.28	0.372	Plasma membrane
BraCHX28	BraA07g021420.3C	841	91303.7	8.79	0.292	Plasma membrane
BraCHX29	BraA07g042350.3C	780	88149.8	6.93	0.249	Plasma membrane
BraCHX30	BraA08g020900.3C	824	89254.2	7.49	0.351	Plasma membrane
BraCHX31	BraA08g029650.3C	781	88581.2	6.14	0.3	Plasma membrane
BraCHX32	BraA08g033780.3C	830	92152.5	6.53	0.322	Plasma membrane
BraCHX33	BraA09g010040.3C	814	88824.4	5.62	0.396	Plasma membrane
BraCHX34	BraA09g013630.3C	786	85268.1	8.79	0.42	Plasma membrane
BraCHX35	BraA09g044720.3C	839	91535.1	9.3	0.263	Plasma membrane
BraCHX36	BraA09g062910.3C	809	91082.6	6.15	0.347	Plasma membrane
BraCHX37	BraA10g004440.3C	865	95657.9	5.82	0.222	Plasma membrane
BraCHX38	BraA10g016340.3C	840	94352.4	5.53	0.156	Plasma membrane
BraCHX39	BraA10g018670.3C	800	88619.6	6.33	0.333	Plasma membrane
