# Supplementary material for: Genome-Wide Identification of the Cation/Proton Antiporter (CPA) Gene Family and Expression Pattern Analysis Under Salt Stress in Winter Rapeseed (Brassica rapa L.)
Source: Int J Mol Sci. 2025 Mar 27;26(7):3099. doi: 10.3390/ijms26073099 (PMC11988609; doi:10.3390/ijms26073099)
Supplement: Supplementary file 1 [file ijms-26-03099-s001.zip › Table S4.xlsx]

## Sheet: Sheet1
Table S4 Log2 means of RNA-seq against BrCPA FPKM for different salt-tolerant varieties under salt stress conditions.
gene_id	A1	A2	A3	B1	B2	B3
BrNHX1	-0.174828	0.0144017	1.06235	-0.151552	0.350649	-0.600686
BrNHX2	0.975307	1.0627		1.53425	0.855592	2.38004
BrNHX3	0.225114	0.348509	0.0866225	1.21197	0.546068	1.31158
BrNHX4	-0.331351	0.437434	-0.304932	0.688606	1.15406	0.83095
BrNHX5	0.0949008	0.355345	-0.601098	-0.295994	-0.468205	-0.500336
BrNHX6	1.98863	0.034222	0.220758	1.24712	2.52578	1.52903
BrNHX7	0.430929	0.00799257	0.795825	-0.188215	0.732547	-0.181475
BrNHX8	0.34713	0.122751	0.346407	0.345583	0.572213	0.248633
BrNHX9
BrKEA1	-0.524218	-0.812409	-0.673342	-0.673329	0.987094	-0.712694
BrKEA2	-0.204021	-0.267943	-0.0180602	-0.162752	-0.450096	-0.452016
BrKEA3	0.0113276	-0.0558281	-0.185468	0.0362033	0.00943653	0.251614
BrKEA4	0.205684	0.38026	0.190122	0.247657	0.216372	0.0309482
BrKEA5	0.706079	0.361947	0.208292	0.255211	0.310489	0.616721
BrKEA6	-0.154958	-0.198825	-0.363823	0.192842	0.0483716	0.288572
BrKEA7	0.0393115	-0.0201525		-0.244916	-0.0701007	0.0451721
BrKEA8
BrKEA9	0.209406	0.0740666	-0.260442	-0.160274	-0.802815	0.111114
BrKEA10	0.305669	-0.000349175	-0.493283	0.084619	0.0714992	-0.0484191
BrKEA11	0.0376946	0.33176	-0.0398749	-0.212026	-0.575974	-0.264705
BrKEA12	-0.157932	-0.0748049	0.0680299	0.0126052	-0.0132897	0.183183
BrKEA13	-0.416406	1.1968	0.0552564	-0.424153	-0.806257	-0.986475
BrKEA14	-0.00752539	-0.252781	-0.0388913	-0.0109369	0.0948908	-0.17961
BrKEA15	-0.381083	-0.669869	-0.764212	-0.045714	-0.613444	-0.498629
BrCHX1	-0.67175	-5.66991	-5.08939		2.49124
BrCHX2	-2.35486	-0.703158	-0.475802
BrCHX3	-0.251727	-0.834788	-0.278877	-0.0879672	0.155993	-0.611774
BrCHX4
BrCHX5
BrCHX6
BrCHX7
BrCHX8
BrCHX9
BrCHX10
BrCHX11
BrCHX12		1.11665
BrCHX13
BrCHX14	-0.791708	-2.41916	-1.31359	-2.16213	-1.91569	-3.10657
BrCHX15	-0.0852095	-0.247872	-0.349424	-0.656109	0.165819	-0.324374
BrCHX16
BrCHX17
BrCHX18
BrCHX19
BrCHX20
BrCHX21
BrCHX22
BrCHX23
BrCHX24
BrCHX25
BrCHX26
BrCHX27
BrCHX28	1.18661	-0.630221	0.290248	1.81823	-1.04074	-0.41335
BrCHX29
BrCHX30
BrCHX31
BrCHX32
BrCHX33
BrCHX34
BrCHX35
BrCHX36
BrCHX37
BrCHX38
BrCHX39
