# Supplementary material for: Genome-Wide Identification of the Cation/Proton Antiporter (CPA) Gene Family and Expression Pattern Analysis Under Salt Stress in Winter Rapeseed (Brassica rapa L.)
Source: Int J Mol Sci. 2025 Mar 27;26(7):3099. doi: 10.3390/ijms26073099 (PMC11988609; doi:10.3390/ijms26073099)
Supplement: Supplementary file 1 [file ijms-26-03099-s001.zip › Table S5.xlsx]

## Sheet: Sheet1
Table S5 qPCR quantitative analysis
Sequence id	Breed name	Sample number	Relative expression			Average value
BraNHX1	197-2018 QIN 10-45	CK	1	1	1	1
		194	0.889776	0.84353	0.70141	0.811572
		388	0.814822	0.855167	0.818542	0.82951
		582	1.92751	2.1343	1.7732	1.945
	SCKY-6-27	CK	1	1	1	1
		194	0.845937	0.778599	0.90929	0.844609
		388	1.03667	1.07459	1.22672	1.11266
		582	0.536437	0.512439	0.651916	0.56693
BraNHX3	197-2018 QIN 10-45	CK	1	1	1	1
		194	1.15989	1.32616	1.39707	1.29437
		388	1.06144	1.38176	0.990333	1.14451
		582	0.945957	1.33168	1.33331	1.20365
	SCKY-6-27	CK	1	1	1	1
		194	1.97264	2.00154	1.86563	1.9466
		388	1.25792	0.901384	0.956328	1.03854
		582	2.18833	2.15691	2.00354	2.11626
BraNHX4	197-2018 QIN 10-45	CK	1	1	1	1
		194	0.563801	0.565877	0.701519	0.610399
		388	1.27842	1.25994	1.14374	1.22737
		582	0.777875	0.661012	0.841501	0.760129
	SCKY-6-27	CK	1	1	1	1
		194	1.02959	1.17995	1.12154	1.11036
		388	1.92799	2.33984	2.06183	2.10989
		582	0.978832	1.74334	1.14879	1.29032
BraNHX5	197-2018 QIN 10-45	CK	1	1	1	1
		194	1.09355	0.956579	1.08519	1.04511
		388	1.23921	1.11525	1.14068	1.16505
		582	1.30872	1.49627	1.59715	1.46738
	SCKY-6-27	CK	1	1	1	1
		194	0.759345	0.854412	0.731647	0.781801
		388	0.617861	0.559652	0.726363	0.634625
		582	0.680791	0.686498	0.655592	0.674293
BraNHX6	197-2018 QIN 10-45	CK	1	1	1	1
		194	0.339145	0.481436	0.655859	0.492147
		388	0.878204	0.976555	0.909987	0.921582
		582	0.928158	0.889885	1.36225	1.0601
	SCKY-6-27	CK	1	1	1	1
		194	0.422084	0.575751	0.289746	0.429194
		388	0.269805	0.231971	0.113666	0.205148
		582	0.392779	0.524106	0.453905	0.45693
BraNHX7	197-2018 QIN 10-45	CK	1	1	1	1
		194	1.27349	1.13553	1.13439	1.18114
		388	1.11841	1.18158	1.11511	1.13837
		582	1.52548	1.49747	1.59111	1.53802
	SCKY-6-27	CK	1	1	1	1
		194	0.844798	0.744337	0.935719	0.841618
		388	1.21472	1.5849	1.24272	1.34745
		582	0.756149	0.831675	0.802612	0.796812
BraNHX8	197-2018 QIN 10-45	CK	1	1	1	1
		194	1.00542	0.979427	1.10236	1.02907
		388	1.47274	1.24673	1.08078	1.26675
		582	0.882719	1.11738	1.01687	1.00565
	SCKY-6-27	CK	1	1	1	1
		194	1.03938	0.925616	1.32757	1.09752
		388	0.968734	1.26238	0.960682	1.06393
		582	1.28673	1.10849	1.144	1.17974
BraKEA1	197-2018 QIN 10-45	CK	1	1	1	1
		194	0.614406	0.631246	0.836861	0.694171
		388	0.602453	0.42639	0.655663	0.561502
		582	0.512834	0.593021	0.626867	0.577574
	SCKY-6-27	CK	1	1	1	1
		194	0.427528	0.606812	0.519233	0.517858
		388	1.73844	1.78337	1.53061	1.68414
		582	0.57801	0.635753	0.506053	0.573272
BraKEA2	197-2018 QIN 10-45	CK	1	1	1	1
		194	0.747494	1.0617	0.857183	0.888792
		388	0.626125	0.727331	0.688848	0.680768
		582	0.932993	0.895825	0.701498	0.843439
	SCKY-6-27	CK	1	1	1	1
		194	0.960308	0.71961	0.73865	0.806189
		388	0.638032	0.561379	0.661395	0.620268
		582	0.615553	0.715125	0.853452	0.728043
BraKEA3	197-2018 QIN 10-45	CK	1	1	1	1
		194	1.00563	0.945651	0.989444	0.980242
		388	0.793975	0.737483	0.976438	0.835965
		582	0.94128	0.858783	0.720306	0.840123
	SCKY-6-27	CK	1	1	1	1
		194	1.03384	0.85247	0.893429	0.926581
		388	0.814366	0.813908	0.930382	0.852886
		582	1.26639	0.904463	1.05646	1.07577
BraKEA4	197-2018 QIN 10-45	CK	1	1	1	1
		194	1.09408	1.15211	1.07093	1.10571
		388	0.83997	1.31893	1.25181	1.13691
		582	1.03014	1.08678	1.05018	1.0557
	SCKY-6-27	CK	1	1	1	1
		194	0.942656	1.21298	0.892752	1.01613
		388	0.896671	0.905509	0.806182	0.869454
		582	0.825476	0.99394	0.962883	0.927433
BraKEA5	197-2018 QIN 10-45	CK	1	1	1	1
		194	1.09408	1.15211	0.999216	1.0818
		388	0.83997	1.23061	1.08977	1.05345
		582	1.03014	1.64725	1.29292	1.32344
	SCKY-6-27	CK	1	1	1	1
		194	1.24384	1.30004	1.09911	1.21433
		388	1.03	0.905509	0.806182	0.913898
		582	0.948223	0.99394	1.03199	0.991385
BraKEA6	197-2018 QIN 10-45	CK	1	1	1	1
		194	0.85701	0.842989	0.855193	0.851731
		388	0.829455	0.776501	0.897262	0.834406
		582	0.776861	0.86923	0.754023	0.800038
	SCKY-6-27	CK	1	1	1	1
		194	1.10958	1.13723	0.900129	1.04898
		388	0.833052	0.862533	0.716215	0.803933
		582	0.961509	1.07892	1.00386	1.01477
BraKEA7	197-2018 QIN 10-45	CK	1	1	1	1
		194	0.984446	1.19217	1.12843	1.10168
		388	0.888988	0.955985	1.10466	0.983211
		582	0.631007	0.81102	0.928312	0.790113
	SCKY-6-27	CK	1	1	1	1
		194	0.637289	0.700045	0.554095	0.630476
		388	0.54961	0.584453	0.440882	0.524982
		582	0.634359	0.711824	0.873914	0.740032
BraKEA9	197-2018 QIN 10-45	CK	1	1	1	1
		194	1.09408	1.15211	1.07093	1.10571
		388	0.83997	0.659467	0.625906	0.708448
		582	1.18333	1.16478	1.05018	1.13276
	SCKY-6-27	CK	1	1	1	1
		194	0.82063	1.30004	1.0255	1.04872
		388	1.3591	1.37249	0.992526	1.24137
		582	0.825476	0.99394	0.962883	0.927433
BraKEA10	197-2018 QIN 10-45	CK	1	1	1	1
		194	0.868902	0.676552	0.896925	0.814126
		388	0.741707	0.979586	0.993799	0.905031
		582	0.631372	0.681202	0.720081	0.677552
	SCKY-6-27	CK	1	1	1	1
		194	0.916427	0.985769	0.968923	0.95704
		388	0.869222	0.831973	0.942198	0.881131
		582	0.817429	0.899091	0.944329	0.88695
BraKEA11	197-2018 QIN 10-45	CK	1	1	1	1
		194	0.762126	1.10372	0.923184	0.929678
		388	1.70192	2.23563	1.8221	1.91988
		582	0.94128	1.05729	0.772004	0.923523
	SCKY-6-27	CK	1	1	1	1
		194	0.964611	0.979231	1.09994	1.01459
		388	0.575844	0.467467	0.377853	0.473721
		582	0.551229	0.596723	0.697002	0.614985
BraKEA12	197-2018 QIN 10-45	CK	1	1	1	1
		194	0.801144	1.0617	0.746221	0.869688
		388	0.885475	0.835484	0.848071	0.856343
		582	0.999957	1.02903	0.992068	1.00702
	SCKY-6-27	CK	1	1	1	1
		194	0.895999	0.949531	0.974654	0.940061
		388	0.841888	0.977417	0.814272	0.877859
		582	0.933003	0.880422	0.914707	0.909378
BraKEA13	197-2018 QIN 10-45	CK	1	1	1	1
		194	0.751475	0.85264	0.779485	0.794533
		388	2.23226	1.64507	2.01681	1.96471
		582	1.08675	0.907591	0.885235	0.95986
	SCKY-6-27	CK	1	1	1	1
		194	0.639813	0.751834	0.663785	0.685144
		388	0.596326	0.549485	0.480341	0.542051
		582	0.560082	0.554245	0.497955	0.537427
BraKEA14	197-2018 QIN 10-45	CK	1	1	1	1
		194	1.02208	1.03851	0.925516	0.995369
		388	0.661841	0.855167	0.763727	0.760245
		582	0.963753	1.06715	0.886601	0.972501
	SCKY-6-27	CK	1	1	1	1
		194	0.906652	0.834482	0.974553	0.905229
		388	1.11108	1.00263	1.06793	1.06055
		582	0.813086	0.776712	0.802602	0.797467
BraKEA15	197-2018 QIN 10-45	CK	1	1	1	1
		194	0.820164	0.761677	0.802407	0.794749
		388	0.653394	0.740468	0.653376	0.682413
		582	0.716902	0.713631	0.666656	0.699063
	SCKY-6-27	CK	1	1	1	1
		194	0.92027	0.933751	0.932813	0.928945
		388	0.58684	0.48304	0.416266	0.495382
		582	0.773693	0.711513	0.536834	0.674013
BraCHX3	197-2018 QIN 10-45	CK	1	1	1	1
		194	0.827248	1.16363	0.833991	0.941623
		388	0.443878	0.588057	0.570303	0.534079
		582	0.851492	0.983676	0.932371	0.922513
	SCKY-6-27	CK	1	1	1	1
		194	0.895475	0.761141	0.759059	0.805225
		388	0.954816	0.915653	1.00466	0.958377
		582	0.602942	0.597831	0.555522	0.585432
BraCHX14	197-2018 QIN 10-45	CK	1	1	1	1
		194	0.405174	0.790792	0.727365	0.64111
		388	0.197177	0.315709	0.209932	0.240939
		582	0.341426	0.383798	0.452587	0.392603
	SCKY-6-27	CK	1	1	1	1
		194	0.346538	0.286665	0.220763	0.284655
		388	0.472559	0.443587	0.439966	0.452037
		582	0.11124	0.0972441	0.0946077	0.10103
BraCHX15	197-2018 QIN 10-45	CK	1	1	1	1
		194	0.809116	0.940131	1.05719	0.935479
		388	0.622791	0.661142	0.838861	0.707598
		582	0.748275	0.698342	0.857963	0.768194
	SCKY-6-27	CK	1	1	1	1
		194	0.454277	0.574382	0.471635	0.500098
		388	0.983052	0.923865	1.14835	1.01842
		582	0.753206	0.715514	0.730459	0.733059
BraCHX28	197-2018 QIN 10-45	CK	1	1	1	1
		194	2.1264	1.99159	1.85901	1.99233
		388	0.546141	0.76574	0.733313	0.681732
		582	1.01374	1.07222	1.05709	1.04769
	SCKY-6-27	CK	1	1	1	1
		194	2.84641	3.06979	2.59758	2.83793
		388	0.589411	0.601138	0.564603	0.585051
		582	1.04147	1.08963	0.735412	0.955503
